# Supplementary material for: Smoking Habit and Respiratory Function Predict Patients’ Outcome after Surgery for Lung Cancer, Irrespective of Histotype and Disease Stage
Source: J Clin Med. 2023 Feb 16;12(4):1561. doi: 10.3390/jcm12041561 (PMC9967492; doi:10.3390/jcm12041561)
Supplement: Supplementary file 1 [file jcm-12-01561-s001.zip]

Archive with 1 entries (1 files):
- jcm-2216983-supplementary.pdf
